# Supplementary material for: Multi-Marker Immunofluorescent Staining and PD-L1 Detection on Circulating Tumour Cells from Ovarian Cancer Patients
Source: Cancers (Basel). 2021 Dec 10;13(24):6225. doi: 10.3390/cancers13246225 (PMC8699768; doi:10.3390/cancers13246225)
Supplement: Supplementary file 1 [file cancers-13-06225-s001.zip]

Archive with 1 entries (1 files):
- cancers-1472442-supplementary.pdf
